# Supplementary material for: Zinc Oxide-Loaded Cellulose-Based Carbon Gas Sensor for Selective Detection of Ammonia
Source: Nanomaterials (Basel). 2023 Dec 15;13(24):3151. doi: 10.3390/nano13243151 (PMC10745631; doi:10.3390/nano13243151)
Supplement: Supplementary file 1 [file nanomaterials-13-03151-s001.zip]

Archive with 1 entries (1 files):
- nanomaterials-2742470-supplementary.pdf
